# Supplementary material for: Impact of Plasmodium relictum Infection on the Colonization Resistance of Bird Gut Microbiota: A Preliminary Study
Source: Pathogens. 2024 Jan 20;13(1):91. doi: 10.3390/pathogens13010091 (PMC10819382; doi:10.3390/pathogens13010091)
Supplement: Supplementary file 1 [file pathogens-13-00091-s001.zip › Table S2.xlsx]

## Sheet: Sheet1
Pairwise comparison of pathway networks between infected and control groups
Parameters	22 DPI			38 DPI
	Jacc	P(<=Jacc)	P(>=Jacc)	Jacc	P(<=Jacc)	P(>=Jacc)
Degree	0.130	0.000109***	0.999969	0.183	0.007720**	0.996832
Betweenness centr.	0.151	0.000364***	0.999879	0.167	0.001253**	0.999533
Closeness centr.	0.273	0.181035	0.881347	0.135	0.000093***	0.999973
Eigenvec. centr.	0.235	0.053334	0.970462	0.183	0.003811**	0.998419
Hub taxa	0.235	0.053334	0.970462	0.183	0.003811**	0.998419
